# Supplementary material for: Digital Pathology with AI for Cervical Biopsies: Diagnostic Accuracy at the CIN2+ Threshold
Source: Cancers (Basel). 2025 Nov 27;17(23):3808. doi: 10.3390/cancers17233808 (PMC12691344; doi:10.3390/cancers17233808)
Supplement: Supplementary file 1 [file cancers-17-03808-s001.zip]

Archive with 1 entries (1 files):
- cancers-4000240-supplementary.xlsx
