# Supplementary material for: Digital Pathology with AI for Cervical Biopsies: Diagnostic Accuracy at the CIN2+ Threshold
Source: Cancers (Basel). 2025 Nov 27;17(23):3808. doi: 10.3390/cancers17233808 (PMC12691344; doi:10.3390/cancers17233808)
Supplement: Supplementary file 1 [file cancers-17-03808-s001.zip › cancers-4000240-supplementary.xlsx]

## Sheet: Ark1
Year	P1	P2_digital	P2_micro	EE_alone	EE_and_P2	P1_01	P2_digital_01	P2_micro_01	EE_alone_01	EE_and_P2_01
2019	ACIS	ACIS	ACIS	ACIS	ACIS	1	1	1	1	1
2019	ACIS	ACIS	ACIS	ACIS	ACIS	1	1	1	1	1
2019	ACIS	ACIS	ACIS	SCC	SCC	1	1	1	1	1
2019	ACIS	ACIS	ACIS	ACIS	ACIS	1	1	1	1	1
2019	ACIS	ACIS	ACIS	ACIS	ACIS	1	1	1	1	1
2019	ACIS	ACIS	ACIS	CIN1	ACIS	1	1	1	0	1
2019	ACIS	ACIS	ACIS	ACIS	ACIS	1	1	1	1	1
2019	ACIS	ACIS	Normal	CIN1	CIN1	1	1	0	0	0
2020	ACIS	ACIS	ACIS	SCC	ACIS	1	1	1	1	1
2020	ACIS	ACIS	ACIS	ACIS	ACIS	1	1	1	1	1
2020	ACIS	ACIS	ACIS	ACIS	ACIS	1	1	1	1	1
2020	ACIS	ACIS	ACIS	ACIS	ACIS	1	1	1	1	1
2021	ACIS	ACIS	ACIS	SCC	ACIS	1	1	1	1	1
2021	ACIS	ACIS	ACIS	ACIS	ACIS	1	1	1	1	1
2021	ACIS	ACIS	ACIS	CIN1	ACIS	1	1	1	0	1
2021	ACIS	ACIS	ACIS	ACIS	ACIS	1	1	1	1	1
2021	ACIS	ACIS	ACIS	SCC	ACIS	1	1	1	1	1
2021	ACIS	ACIS	ACIS	ACIS	ACIS	1	1	1	1	1
2021	CIN3	SCC	SCC	SCC	SCC	1	1	1	1	1
2021	CIN3	CIN3	CIN3	CIN3	CIN3	1	1	1	1	1
2022	CIN3	SCC	SCC	SCC	SCC	1	1	1	1	1
2022	CIN3	CIN3	CIN3	CIN3	CIN3	1	1	1	1	1
2022	CIN3	SCC	SCC	SCC	SCC	1	1	1	1	1
2022	ACIS	ACIS	ACIS	ACIS	ACIS	1	1	1	1	1
2022	CIN3	CIN2	CIN3	CIN2	CIN2	1	1	1	1	1
2022	CIN3	CIN3	CIN3	CIN3	CIN3	1	1	1	1	1
2022	CIN3	CIN3	CIN3	CIN3	CIN3	1	1	1	1	1
2022	CIN3	CIN3	CIN3	CIN2	CIN2	1	1	1	1	1
2022	CIN3	CIN3	CIN3	CIN3	CIN3	1	1	1	1	1
2022	CIN3	CIN3	CIN3	CIN3	CIN3	1	1	1	1	1
2022	CIN3	CIN3	CIN3	CIN2	CIN2	1	1	1	1	1
2022	CIN3	CIN2	CIN3	CIN2	CIN2	1	1	1	1	1
2022	CIN3	CIN3	CIN2	CIN2	CIN2	1	1	1	1	1
2022	CIN3	CIN3	CIN3	CIN3	CIN3	1	1	1	1	1
2023	Normal	CIN1	CIN1	CIN1	CIN1	0	0	0	0	0
2023	CIN1	CIN1	Normal	CIN1	CIN1	0	0	0	0	0
2023	Normal	CIN2	CIN2	CIN2	CIN2	0	1	1	1	1
2023	Normal	CIN1	Normal	CIN1	CIN1	0	0	0	0	0
2023	Normal	Normal	Normal	Normal	Normal	0	0	0	0	0
2023	Normal	CIN1	CIN1	CIN1	CIN1	0	0	0	0	0
2023	Normal	CIN1	CIN1	CIN1	CIN1	0	0	0	0	0
2023	Normal	CIN1	CIN2	CIN1	CIN1	0	0	1	0	0
2023	CIN1	CIN1	CIN1	CIN1	CIN1	0	0	0	0	0
2023	Normal	CIN1	CIN1	CIN1	CIN1	0	0	0	0	0
2023	Normal	CIN1	CIN1	CIN2	CIN2	0	0	0	1	1
2023	Normal	Normal	CIN1	CIN1	CIN1	0	0	0	0	0
2023	Normal	CIN1	CIN1	CIN1	CIN1	0	0	0	0	0
2023	Normal	Normal	Normal	Normal	Normal	0	0	0	0	0
2023	Normal	CIN1	CIN1	CIN1	CIN1	0	0	0	0	0
2023	CIN1	CIN2	CIN2	CIN2	CIN2	0	1	1	1	1
2023	Normal	CIN1	CIN1	CIN2	CIN2	0	0	0	1	1
2023	Normal	Normal	Normal	CIN1	CIN1	0	0	0	0	0
2023	CIN1	Normal	CIN1	CIN1	CIN1	0	0	0	0	0
2023	CIN1	CIN1	CIN1	CIN1	CIN1	0	0	0	0	0
2023	CIN1	CIN1	CIN1	CIN1	CIN1	0	0	0	0	0
2023	Normal	CIN1	CIN1	CIN1	CIN1	0	0	0	0	0
2023	Normal	Normal	Normal	CIN1	CIN1	0	0	0	0	0
2023	Normal	CIN1	CIN1	CIN1	CIN1	0	0	0	0	0
2023	Normal	CIN1	Normal	CIN1	CIN1	0	0	0	0	0
2023	CIN1	CIN1	CIN1	CIN2	CIN2	0	0	0	1	1
2023	CIN3	CIN3	CIN3	CIN3	CIN3	1	1	1	1	1
2023	CIN2	CIN2	CIN2	CIN2	CIN2	1	1	1	1	1
2023	CIN1	CIN2	CIN2	CIN2	CIN2	0	1	1	1	1
2023	CIN2	CIN2	CIN2	CIN2	CIN2	1	1	1	1	1
2023	CIN2	CIN1	CIN2	CIN2	CIN2	1	0	1	1	1
2023	CIN1	CIN2	CIN2	CIN2	CIN2	0	1	1	1	1
2023	CIN1	CIN2	CIN2	CIN2	CIN2	0	1	1	1	1
2023	CIN1	CIN2	CIN2	CIN1	CIN1	0	1	1	0	0
2023	CIN2	CIN2	CIN2	CIN2	CIN2	1	1	1	1	1
2023	CIN1	CIN2	CIN2	CIN2	CIN2	0	1	1	1	1
2023	CIN1	CIN1	CIN1	CIN1	CIN1	0	0	0	0	0
2023	CIN1	CIN1	CIN2	CIN1	CIN1	0	0	1	0	0
2023	CIN2	CIN3	CIN2	ACIS	ACIS	1	1	1	1	1
2023	CIN2	CIN2	CIN2	CIN2	CIN2	1	1	1	1	1
2023	CIN1	CIN1	CIN1	CIN1	CIN1	0	0	0	0	0
2023	CIN2	CIN3	CIN3	CIN2	CIN2	1	1	1	1	1
2023	CIN1	CIN1	CIN1	CIN1	CIN1	0	0	0	0	0
2023	CIN2	CIN2	CIN2	CIN2	CIN2	1	1	1	1	1
2023	CIN2	CIN2	CIN2	CIN1	CIN1	1	1	1	0	0
2023	CIN1	CIN2	CIN2	CIN2	CIN2	0	1	1	1	1
2023	CIN1	CIN2	CIN1	CIN1	CIN1	0	1	0	0	0
2023	CIN3	CIN3	CIN3	SCC	SCC	1	1	1	1	1
2023	CIN2	CIN2	CIN2	CIN2	CIN2	1	1	1	1	1
2023	CIN2	CIN2	CIN2	CIN2	CIN2	1	1	1	1	1
2023	CIN1	CIN1	CIN2	CIN2	CIN2	0	0	1	1	1
2023	ACIS	Adeno	ACIS	ACIS	ACIS	1	1	1	1	1
2023	CIN3	SCC	SCC	SCC	SCC	1	1	1	1	1
2023	CIN1	CIN1	CIN1	CIN1	CIN1	0	0	0	0	0
2023	CIN3	CIN3	CIN3	SCC	SCC	1	1	1	1	1
2023	CIN2	CIN2	CIN3	CIN2	CIN2	1	1	1	1	1
2023	CIN2	CIN2	CIN2	CIN2	CIN2	1	1	1	1	1
2023	CIN2	CIN2	CIN2	CIN2	CIN2	1	1	1	1	1
2023	CIN3	CIN3	CIN3	CIN3	CIN3	1	1	1	1	1
2023	CIN2	CIN2	CIN2	CIN2	CIN2	1	1	1	1	1
2023	CIN2	CIN2	CIN2	CIN2	CIN2	1	1	1	1	1
2023	CIN2	CIN2	CIN2	CIN2	CIN2	1	1	1	1	1
2023	CIN2	CIN2	CIN2	CIN2	CIN2	1	1	1	1	1
2023	CIN2	CIN2	CIN2	CIN2	CIN2	1	1	1	1	1
2023	CIN2	CIN2	CIN2	CIN2	CIN2	1	1	1	1	1
